# Supplementary material for: Toxic Metals in Particulate Matter and Health Risks in an E-Waste Dismantling Park and Its Surrounding Areas: Analysis of Three PM Size Groups
Source: Int J Environ Res Public Health. 2022 Nov 21;19(22):15383. doi: 10.3390/ijerph192215383 (PMC9691227; doi:10.3390/ijerph192215383)
Supplement: Supplementary file 1 [file ijerph-19-15383-s001.zip]

Archive with 1 entries (1 files):
- ijerph-1968145-supplementary.pdf
